# Supplementary material for: Biological Characterization and Genomic Analysis of Three Novel Serratia- and Enterobacter-Specific Virulent Phages
Source: Int J Mol Sci. 2024 May 29;25(11):5944. doi: 10.3390/ijms25115944 (PMC11172527; doi:10.3390/ijms25115944)
Supplement: Supplementary file 1 [file ijms-25-05944-s001.zip › Table S1.xlsx]

## Sheet: (A)–KKP_3708
Table S1 (A). Genome annotation of functional ORFs of the Serratia phage KKP_3708.
Protein ID	Feature type	Length [amino acids]	CDS location in phage genome	Classification of structural protein	Phrog ID	Phrog protein	Domain	Classify functional protein
contig_1.111	CDS	36	1 - 111	Other(9.19)	14135	KU686192_p131	ND	unknown function
contig_1.275	CDS	29	186 - 275	Other(9.78)	27002	NC_022761_p24	ND	unknown function
contig_1.412	CDS	38	296 - 412	Other(9.01)	30163	NC_008694_p44	ND	unknown function
contig_1.663	CDS	30	571 - 663	Other(6.82)	5856	NC_007810_p91	ND	unknown function
contig_1.994	CDS	29	1083 - 994	Other(7.78)	29047	p170406	ND	unknown function
contig_1.1377	CDS	37	1264 - 1377	Other(9.84)	3110	MH051266_p58	ND	unknown function
contig_1.1925	CDS	114	1581 - 1925	Other(8.41)	2568	NC_023007_p18	ND	ocr-like anti-restriction
contig_1.2064	CDS	48	1918 - 2064	Other(9.97)	5058	KY652723_p2	ND	unknown function
contig_1.2239	CDS	65	2042 - 2239	Other(9.99)	2385	NC_011042_p4	ND	unknown function
contig_1.3272	CDS	335	2265 - 3272	Other(8.96)	2828	NC_022744_p4	ND	serine-threonine kinase
contig_1.6064	CDS	906	3344 - 6064	Other(6.79)	414	NC_010106_p1	['DNA-directed RNA polymerase N-terminal', 'DNA-dependent RNA polymerase']	RNA polymerase
contig_1.6339	CDS	58	6163 - 6339	Other(8.91)	4383	NC_031123_p10	ND	unknown function
contig_1.6600	CDS	85	6343 - 6600	Other(7.67)	6515	NC_011042_p11	ND	dGTPase inhibitor
contig_1.7747	CDS	347	6704 - 7747	Other(8.72)	114	NC_019913_p32	['DNA ligase C-terminal domain', 'ATP dependent DNA ligase domain']	ATP-dependent DNA ligase
contig_1.8138	CDS	153	7677 - 8138	Other(8.87)	99	KY385423_p40	['HNH endonuclease']	HNH endonuclease
contig_1.8247	CDS	39	8128 - 8247	Other(9.79)	1177	MG099946_p30	ND	unknown function
contig_1.8514	CDS	87	8251 - 8514	Other(9.8)	1777	KY295894_p19	['Bladder cancer-related protein BC10']	unknown function
contig_1.8932	CDS	141	8507 - 8932	Other(9.84)	2585	NC_031115_p18	['Protein of unknwon function (DUF3310)']	nucleotide kinase
contig_1.9031	CDS	31	8936 - 9031	Other(10.0)	406	p19108	ND	unknown function
contig_1.9162	CDS	49	9013 - 9162	Other(6.43)	1307	KY652724_p16	['RNA polymerase inhibitor']	RNA polymerase inhibitor
contig_1.9917	CDS	231	9222 - 9917	Other(6.21)	112	MF768469_p20	ND	Gp2.5-like ssDNA binding protein and ssDNA annealing protein
contig_1.10366	CDS	149	9917 - 10366	Other(9.92)	945	MG488277_p20	['Phage endonuclease I']	endonuclease
contig_1.10823	CDS	151	10368 - 10823	Other(9.31)	822	NC_017980_p11	['N-acetylmuramoyl-L-alanine amidase']	amidase
contig_1.10982	CDS	31	10887 - 10982	Other(8.95)	30063	NC_021788_p155	ND	unknown function
contig_1.11344	CDS	121	10979 - 11344	Other(8.81)	4578	p180900	['HNH endonuclease']	HNH endonuclease
contig_1.13037	CDS	572	11319 - 13037	Other(7.71)	239	NC_031029_p115	['Toprim-like', 'DnaB-like helicase C terminal domain', 'Zinc-binding domain of primase-helicase']	DNA primase/helicase
contig_1.13311	CDS	69	13102 - 13311	Other(9.77)	1950	MG488277_p23	['Family of unknown function (DUF5471)']	unknown function
contig_1.13622	CDS	103	13311 - 13622	Other(7.12)	2254	MF166859_p19	['Inhibitor of toxin/antitoxin system (Gp4.5)']	unknown function
contig_1.14087	CDS	130	13695 - 14087	Other(9.51)	4023	KY389315_p20	ND	unknown function
contig_1.16221	CDS	705	14104 - 16221	Other(7.79)	15971	NC_006882_p18	['DNA polymerase family A']	DNA polymerase I
contig_1.16393	CDS	41	16268 - 16393	Other(9.98)	20928	KY295894_p30	ND	unknown function
contig_1.16679	CDS	94	16395 - 16679	Other(3.82)	1452	KY962008_p21	['Protein of unknown function (DUF2675)']	Gp5.5-like host HNS inhibition
contig_1.16885	CDS	69	16676 - 16885	Other(9.86)	1334	KY250035_p23	ND	unknown function
contig_1.17787	CDS	277	16954 - 17787	Other(9.6)	107	NC_019402_p42	ND	exonuclease
contig_1.17879	CDS	36	17769 - 17879	Other(10.0)	5008	NC_029102_p6	ND	unknown function
contig_1.18210	CDS	81	17965 - 18210	Other(8.37)	1447	HQ641343_p28	['Protein of unknown function (DUF2717)']	unknown function
contig_1.18434	CDS	73	18213 - 18434	Other(4.43)	1391	NC_031123_p32	['Family of unknown function (DUF5476)']	unknown function
contig_1.18696	CDS	86	18436 - 18696	Other(5.34)	1320	NC_031943_p36	['Bacteriophage T7 virion assembly protein']	host range and adsorption protein
contig_1.20315	CDS	535	18708 - 20315	HTJ(1.57)	449	KM576124_p42	['Bacteriophage head to tail connecting protein']	head-tail adaptor
contig_1.21375	CDS	318	20419 - 21375	Portal(3.97)	1052	NC_031123_p35	['Phage T7 capsid assembly protein']	head assembly
contig_1.21541	CDS	31	21446 - 21541	Other(5.89)	18541	p352002	ND	unknown function
contig_1.22630	CDS	343	21599 - 22630	Minor capsid(7.8)	267	NC_031123_p36	ND	major head protein
contig_1.22908	CDS	84	22654 - 22908	Other(4.15)	7473	NC_023558_p33	ND	unknown function
contig_1.23551	CDS	192	22973 - 23551	Tail fiber(8.56)	446	NC_004777_p36	['Tail tubular protein']	tail protein
contig_1.25949	CDS	791	23574 - 25949	Tail fiber(9.17)	457	NC_020874_p22	ND	tail protein
contig_1.26432	CDS	136	26022 - 26432	Other(9.88)	308	KY798121_p39	['Protein of unknown function (DUF2833)']	internal virion protein
contig_1.27025	CDS	196	26435 - 27025	Other(2.63)	805	MG957431_p3	ND	internal virion protein
contig_1.29280	CDS	751	27025 - 29280	Portal(2.93)	1339	NC_028880_p37	ND	internal virion protein
contig_1.33262	CDS	1321	29297 - 33262	Portal(3.78)	342	NC_028880_p38	['Transglycosylase SLT domain']	internal virion protein with endolysin domain
contig_1.35933	CDS	869	33324 - 35933	Tail fiber(6.14)	17312	KU183006_p42	['Phage T7 tail fibre protein', 'Chaperone of endosialidase']	tail protein
contig_1.37731	CDS	595	35944 - 37731	Tail fiber(4.08)	9823	NC_027399_p57	ND	tail fiber protein
contig_1.37944	CDS	67	37741 - 37944	Other(8.45)	920	NC_028880_p40	['Phage holin T7 family, holin superfamily II']	holin
contig_1.38202	CDS	84	37948 - 38202	Other(5.2)	1351	NC_028880_p41	['DNA packaging protein']	terminase small subunit
contig_1.38705	CDS	148	38259 - 38705	Other(4.08)	13	p99192	ND	Rz-like spanin
contig_1.40459	CDS	585	38702 - 40459	Other(5.61)	38	p428778	ND	terminase large subunit
ND - no data

## Sheet: (B)–KKP_3709
Table S1 (B). Genome annotation of functional ORFs of the Serratia phage KKP_3709.
Protein ID	Feature type	Length [amino acids]	CDS location in phage genome	Classification of structural protein	Phrog ID	Phrog protein	Domain	Classify functional protein
contig_1.132	CDS	32	230 - 132	Other(10.0)	16405	NC_016435_p72	ND	membrane protein
contig_1.893	CDS	171	378 - 893	Portal(3.42)	4783	MG018926_p89	ND	unknown function
contig_1.1203	CDS	74	979 - 1203	Other(9.98)	13333	p212661	ND	unknown function
contig_1.1540	CDS	89	1271 - 1540	Other(5.59)	33597	KY883658_p43	ND	unknown function
contig_1.1660	CDS	53	1821 - 1660	Other(5.2)	3508	KJ019037_p90	ND	unknown function
contig_1.1913	CDS	114	2257 - 1913	Other(3.9)	31389	NC_028983_p66	ND	unknown function
contig_1.2312	CDS	104	2626 - 2312	Other(8.44)	15049	NC_022762_p51	ND	unknown function
contig_1.2718	CDS	168	3224 - 2718	Other(4.47)	4730	KP340288_p76	ND	unknown function
contig_1.3471	CDS	32	3373 - 3471	Other(8.84)	28320	p14568	ND	unknown function
contig_1.3494	CDS	40	3616 - 3494	Other(9.63)	15504	p399220	ND	unknown function
contig_1.3712	CDS	75	3939 - 3712	Other(10.0)	8634	KT949345_p14	ND	DNA primase
contig_1.3953	CDS	29	4042 - 3953	Other(10.0)	24239	NC_023556_p7	ND	unknown function
contig_1.4039	CDS	73	4260 - 4039	Other(9.41)	26815	KU160641_p83	ND	unknown function
contig_1.4262	CDS	37	4375 - 4262	Other(10.0)	18454	KY652726_p260	ND	unknown function
contig_1.4375	CDS	38	4491 - 4375	Other(7.17)	3558	p244753	ND	tail protein
contig_1.4464	CDS	77	4697 - 4464	Other(6.67)	10960	KY555145_p56	ND	unknown function
contig_1.4697	CDS	59	4876 - 4697	Other(9.73)	38675	NC_024123_p80	ND	unknown function
contig_1.5204	CDS	114	4860 - 5204	Other(9.95)	14906	p390263	ND	unknown function
contig_1.5286	CDS	30	5194 - 5286	Other(6.59)	4071	MF766048_p55	ND	unknown function
contig_1.5288	CDS	161	5773 - 5288	Other(8.62)	7832	NC_027395_p98	ND	unknown function
contig_1.5918	CDS	41	6043 - 5918	Other(7.81)	5974	NC_008720_p40	ND	unknown function
contig_1.6055	CDS	46	6195 - 6055	Other(8.91)	10789	NC_023557_p137	ND	unknown function
contig_1.6205	CDS	32	6303 - 6205	Other(9.81)	18932	KU686197_p49	ND	unknown function
contig_1.6272	CDS	201	6877 - 6272	Other(3.98)	4730	KP340288_p76	ND	unknown function
contig_1.6970	CDS	94	7254 - 6970	Minor capsid(6.6)	25342	NC_027366_p11	ND	unknown function
contig_1.7360	CDS	39	7479 - 7360	Other(4.77)	12390	p69793	ND	unknown function
contig_1.7428	CDS	81	7673 - 7428	Other(9.99)	32242	NC_019713_p35	ND	unknown function
contig_1.7660	CDS	74	7884 - 7660	Other(6.97)	253	p242544	ND	Mu Gam-like end protection
contig_1.8047	CDS	29	7958 - 8047	Other(9.97)	8486	KX160219_p19	ND	unknown function
contig_1.8621	CDS	141	8196 - 8621	Other(9.66)	3717	KY303907_p80	['Phage terminase large subunit']	terminase large subunit
contig_1.9476	CDS	257	8703 - 9476	Other(9.6)	19320	NC_023688_p230	ND	unknown function
contig_1.9526	CDS	61	9711 - 9526	Other(8.14)	6554	NC_030917_p105	ND	unknown function
contig_1.9769	CDS	107	10092 - 9769	Other(9.95)	13309	p124084	ND	unknown function
contig_1.10148	CDS	214	10792 - 10148	Other(7.42)	15627	NC_021529_p4	ND	cAMP-dependent Kef-type K+ transporter
contig_1.10734	CDS	53	10895 - 10734	Other(9.78)	12761	JX411619_p50	ND	unknown function
contig_1.10976	CDS	263	11767 - 10976	Other(7.57)	3628	KX961385_p40	['Putative quorum-sensing-regulated virulence factor']	unknown function
contig_1.11851	CDS	79	12090 - 11851	Other(9.78)	33164	KT070867_p194	ND	unknown function
contig_1.12131	CDS	31	12226 - 12131	Other(10.0)	32066	NC_027372_p43	ND	unknown function
contig_1.12272	CDS	83	12523 - 12272	Other(9.84)	17508	p213303	ND	unknown function
contig_1.12581	CDS	42	12709 - 12581	Other(9.66)	29829	p397863	ND	unknown function
contig_1.12776	CDS	35	12883 - 12776	Other(10.0)	25087	NC_023719_p472	ND	unknown function
contig_1.12919	CDS	57	13092 - 12919	Other(6.32)	23778	AP004402_p103	ND	unknown function
contig_1.14131	CDS	344	13097 - 14131	Other(9.49)	146	p353614	['Protein of unknown function (DUF1073)']	portal protein
contig_1.14660	CDS	161	14175 - 14660	Tail fiber(2.44)	4660	LC102730_p15	ND	minor head protein
contig_1.14988	CDS	82	14740 - 14988	Other(8.88)	4660	LC102730_p15	['Inorganic Pyrophosphatase']	minor head protein
contig_1.15283	CDS	124	14909 - 15283	Other(8.2)	4660	LC102730_p15	['Inorganic Pyrophosphatase']	minor head protein
contig_1.15830	CDS	185	15273 - 15830	Other(6.75)	324	p327935	ND	head morphogenesis
contig_1.16014	CDS	32	15916 - 16014	Other(9.43)	324	p327935	ND	head morphogenesis
contig_1.16109	CDS	29	16020 - 16109	Other(9.05)	8785	NC_023717_p129	ND	unknown function
contig_1.16311	CDS	65	16114 - 16311	Other(10.0)	20440	p279735	ND	unknown function
contig_1.16474	CDS	49	16325 - 16474	Other(10.0)	5611	NC_028745_p86	ND	unknown function
contig_1.16496	CDS	30	16588 - 16496	Other(10.0)	20967	KC821604_p88	ND	unknown function
contig_1.16654	CDS	37	16767 - 16654	Other(9.99)	15638	NC_019526_p52	ND	unknown function
contig_1.16807	CDS	33	16908 - 16807	Other(9.4)	21895	KC821625_p6	ND	unknown function
contig_1.17485	CDS	179	16946 - 17485	Other(5.52)	530	p70477	['Uncharacterized protein conserved in bacteria (DUF2213)']	head maturation protease
contig_1.17618	CDS	29	17529 - 17618	Other(9.76)	24183	JF704117_p82	ND	unknown function
contig_1.17887	CDS	90	17615 - 17887	Other(4.17)	3778	MG675557_p24	ND	head maturation protease
contig_1.18486	CDS	194	17902 - 18486	Other(5.73)	3778	MG675557_p24	ND	head maturation protease
contig_1.18501	CDS	221	19166 - 18501	Other(9.34)	10118	MF327004_p133	ND	unknown function
contig_1.20183	CDS	365	19086 - 20183	HTJ(5.63)	264	p358640	['Uncharacterized protein conserved in bacteria (DUF2184)']	major head protein
contig_1.20293	CDS	46	20153 - 20293	Other(9.94)	26607	JN699628_p120	ND	unknown function
contig_1.20725	CDS	92	20447 - 20725	HTJ(2.67)	3714	p287550	ND	unknown function
contig_1.21213	CDS	158	20737 - 21213	Other(6.95)	302	p289237	['Protein of unknown function (DUF4054)']	virion structural protein
contig_1.21371	CDS	53	21210 - 21371	Other(7.26)	4475	MF490240_p28	ND	head protein
contig_1.21565	CDS	34	21461 - 21565	Other(9.78)	15544	NC_007807_p33	ND	unknown function
contig_1.22135	CDS	178	21599 - 22135	Other(3.42)	4414	KR869157_p29	ND	unknown function
contig_1.22402	CDS	85	22145 - 22402	Major capsid(6.88)	21273	MG383452_p206	ND	unknown function
contig_1.22718	CDS	119	22359 - 22718	Minor tail(2.86)	17312	KU183006_p42	ND	tail protein
contig_1.22953	CDS	51	22798 - 22953	Other(9.97)	8059	NC_019417_p3	ND	unknown function
contig_1.23332	CDS	123	22961 - 23332	Other(8.91)	4217	NC_018854_p72	ND	tail protein
contig_1.23585	CDS	92	23307 - 23585	Tail shaft(4.83)	35081	p204962	ND	unknown function
contig_1.23985	CDS	108	23659 - 23985	Other(5.23)	15874	p355709	ND	unknown function
contig_1.24302	CDS	83	24051 - 24302	Other(9.4)	31287	NC_026611_p77	ND	unknown function
contig_1.24838	CDS	130	24446 - 24838	Other(8.07)	222	KX664695_p144	ND	tail completion or Neck1 protein
contig_1.25076	CDS	75	24849 - 25076	Other(3.14)	34435	NC_018853_p41	['Protein of unknown function (DUF3383)']	unknown function
contig_1.25347	CDS	72	25129 - 25347	Other(8.03)	285	p79873	ND	unknown function
contig_1.25492	CDS	51	25337 - 25492	Other(9.97)	34538	JQ692107_p11	ND	unknown function
contig_1.26072	CDS	147	25629 - 26072	Other(4.37)	21625	NC_028787_p54	['Protein of unknown function (DUF3383)']	unknown function
contig_1.26254	CDS	46	26114 - 26254	Other(9.5)	38731	MF185728_p128	ND	unknown function
contig_1.26364	CDS	37	26251 - 26364	Other(5.78)	24348	p276118	ND	unknown function
contig_1.26932	CDS	159	26453 - 26932	HTJ(5.97)	2420	NC_028971_p79	ND	tail fiber protein
contig_1.27101	CDS	33	27000 - 27101	Other(7.58)	23104	KU160638_p81	ND	unknown function
contig_1.27219	CDS	43	27088 - 27219	Other(6.59)	25534	KU160673_p69	ND	unknown function
contig_1.27367	CDS	48	27221 - 27367	Other(4.97)	8994	NC_029094_p200	ND	unknown function
contig_1.27572	CDS	76	27342 - 27572	Other(7.61)	120	p345492	ND	baseplate wedge subunit
contig_1.27828	CDS	84	27574 - 27828	Major tail(3.34)	483	NC_006883_p180	ND	unknown function
contig_1.28016	CDS	63	27825 - 28016	Other(5.46)	2420	NC_028971_p79	ND	tail fiber protein
contig_1.28285	CDS	88	28019 - 28285	Collar(2.57)	2420	NC_028971_p79	ND	tail fiber protein
contig_1.28438	CDS	36	28328 - 28438	Other(3.52)	29340	NC_019713_p51	ND	unknown function
contig_1.28530	CDS	33	28429 - 28530	Other(10.0)	38803	NC_021327_p66	ND	unknown function
contig_1.28862	CDS	94	28578 - 28862	Other(2.1)	2580	KP340288_p35	ND	tail fiber protein
contig_1.29839	CDS	325	28862 - 29839	Other(1.39)	4627	KR869157_p39	ND	unknown function
contig_1.30205	CDS	120	29843 - 30205	Other(3.49)	2013	p424926	ND	lytic tail protein
contig_1.30608	CDS	152	30150 - 30608	Portal(3.98)	2013	p424926	ND	lytic tail protein
contig_1.30936	CDS	113	30595 - 30936	Other(7.93)	21707	p62391	ND	unknown function
contig_1.31664	CDS	195	31077 - 31664	Collar(2.83)	2013	p424926	['Transglycosylase SLT domain']	lytic tail protein
contig_1.31984	CDS	85	31727 - 31984	Other(9.38)	2433	MF140398_p87	ND	unknown function
contig_1.32434	CDS	132	32036 - 32434	Other(5.21)	1140	NC_025449_p188	ND	baseplate hub distal subunit
contig_1.32830	CDS	111	32495 - 32830	Other(3.24)	35028	NC_001884_p158	ND	unknown function
contig_1.32927	CDS	34	32823 - 32927	Other(6.61)	196	NC_020843_p99	ND	baseplate hub
contig_1.33448	CDS	172	32930 - 33448	Other(3.83)	4774	LC102730_p38	ND	unknown function
contig_1.34058	CDS	189	33489 - 34058	Other(2.78)	11	KY883640_p56	['Phage protein Gp138 N-terminal domain']	baseplate spike
contig_1.34272	CDS	60	34090 - 34272	Major tail(4.98)	3216	NC_031043_p175	ND	baseplate assembly protein
contig_1.34757	CDS	162	34269 - 34757	Baseplate(3.35)	6	p248291	ND	baseplate wedge subunit
contig_1.34989	CDS	88	34723 - 34989	Other(3.76)	6	p248291	ND	baseplate wedge subunit
contig_1.35209	CDS	66	35009 - 35209	Other(7.57)	11712	KX397371_p120	ND	unknown function
contig_1.35356	CDS	32	35258 - 35356	Other(9.99)	34597	p39881	ND	unknown function
contig_1.35832	CDS	99	35533 - 35832	Other(9.18)	4797	MF490240_p45	ND	unknown function
contig_1.36289	CDS	100	35987 - 36289	Other(5.44)	4797	MF490240_p45	ND	unknown function
contig_1.37613	CDS	440	36291 - 37613	Tail fiber(4.97)	4900	MF490240_p46	ND	tail protein
contig_1.37784	CDS	45	37647 - 37784	Other(9.76)	2695	KY065464_p3	ND	unknown function
contig_1.37762	CDS	32	37860 - 37762	Other(8.68)	918	p104577	ND	unknown function
contig_1.37886	CDS	145	38323 - 37886	Other(9.92)	25637	p53547	ND	unknown function
contig_1.38547	CDS	62	38359 - 38547	Other(9.98)	20426	MG872838_p113	ND	unknown function
contig_1.38819	CDS	91	38544 - 38819	Other(9.99)	136	p240703	ND	tail fiber assembly protein
contig_1.39016	CDS	66	38816 - 39016	HTJ(4.03)	5572	p62117	['Caudovirales tail fibre assembly protein, lambda gpK']	unknown function
contig_1.39304	CDS	81	39059 - 39304	Other(8.79)	181	p199731	ND	endolysin
contig_1.39722	CDS	159	39243 - 39722	Tail fiber(2.81)	181	p199731	['Chitinase class I']	endolysin
contig_1.39752	CDS	69	39961 - 39752	HTJ(7.33)	5165	NC_007810_p47	ND	unknown function
contig_1.40016	CDS	169	40525 - 40016	Other(5.92)	12922	NC_024134_p205	ND	unknown function
contig_1.40582	CDS	72	40800 - 40582	Other(9.81)	3633	KX898400_p55	ND	unknown function
contig_1.40873	CDS	54	41037 - 40873	Other(4.78)	38694	KU574722_p391	ND	unknown function
contig_1.41031	CDS	103	41342 - 41031	Other(9.99)	5562	KX961629_p190	ND	unknown function
contig_1.41444	CDS	135	41851 - 41444	Other(6.54)	27485	p35462	ND	unknown function
contig_1.41923	CDS	69	42132 - 41923	Other(8.34)	20503	p244926	ND	unknown function
contig_1.42132	CDS	142	42560 - 42132	Other(9.16)	1992	p247154	ND	MazG-like pyrophosphatase
contig_1.42547	CDS	55	42714 - 42547	Other(9.25)	1992	p247154	ND	MazG-like pyrophosphatase
contig_1.42698	CDS	202	43306 - 42698	Other(4.47)	1544	NC_019518_p66	ND	unknown function
contig_1.43374	CDS	237	44087 - 43374	Tail fiber(2.11)	2402	KM612260_p31	ND	unknown function
contig_1.44142	CDS	35	44249 - 44142	Other(9.52)	35306	NC_031924_p85	ND	unknown function
contig_1.44306	CDS	33	44407 - 44306	Other(9.87)	2378	NC_005891_p31	ND	unknown function
contig_1.44491	CDS	131	44886 - 44491	Other(9.27)	2378	NC_005891_p31	ND	unknown function
contig_1.44952	CDS	35	45059 - 44952	Other(8.41)	62	NC_028990_p38	ND	DNA helicase
contig_1.45131	CDS	186	45691 - 45131	Other(4.71)	62	NC_028990_p38	['Helicase conserved C-terminal domain']	DNA helicase
contig_1.45738	CDS	202	46346 - 45738	Other(9.78)	62	NC_028990_p38	['SNF2-related domain']	DNA helicase
contig_1.46458	CDS	128	46844 - 46458	Other(7.71)	2165	KM612263_p23	ND	DNA helicase
contig_1.46854	CDS	71	47069 - 46854	Other(6.35)	98	p122352	ND	unknown function
contig_1.47074	CDS	294	47958 - 47074	Other(4.87)	11165	NC_031001_p67	['Bacterial DNA polymerase III alpha subunit finger domain']	DNA polymerase
contig_1.47973	CDS	173	48494 - 47973	Other(8.79)	405	p13883	['Bacterial DNA polymerase III alpha subunit finger domain', 'Bacterial DNA polymerase III alpha NTPase domain']	DNA polymerase
contig_1.48397	CDS	210	49029 - 48397	Other(6.09)	11165	NC_031001_p67	['Bacterial DNA polymerase III alpha NTPase domain']	DNA polymerase
contig_1.48944	CDS	246	49684 - 48944	Other(7.61)	15233	JX015524_p37	ND	unknown function
contig_1.49740	CDS	45	49877 - 49740	Other(9.97)	25380	NC_024138_p15	ND	unknown function
contig_1.49901	CDS	134	50305 - 49901	Minor capsid(3.14)	14632	NC_030949_p67	['Exonuclease']	DNA polymerase
contig_1.50378	CDS	176	50908 - 50378	Other(7.2)	34870	NC_028895_p56	ND	unknown function
contig_1.50937	CDS	55	51104 - 50937	Other(5.34)	12572	MF347639_p121	ND	unknown function
contig_1.51106	CDS	219	51765 - 51106	Other(9.01)	3142	NC_025441_p76	['Enoyl-(Acyl carrier protein) reductase']	FabG-like 3-oxoacyl-(acyl-carrier-protein) reductase
contig_1.51855	CDS	35	51962 - 51855	Other(8.19)	24805	NC_010324_p27	ND	unknown function
contig_1.51943	CDS	254	52707 - 51943	Other(5.49)	4889	NC_011756_p59	ND	polynucleotide kinase/phosphorylase
contig_1.52719	CDS	187	53282 - 52719	Other(9.75)	415	NC_014635_p66	ND	polynucleotide kinase
contig_1.53287	CDS	33	53388 - 53287	Other(9.01)	2528	p416682	ND	unknown function
contig_1.53441	CDS	44	53575 - 53441	Other(9.95)	85	NC_008198_p65	ND	thymidylate synthase
contig_1.53577	CDS	161	54062 - 53577	Other(6.5)	85	NC_008198_p65	['Thymidylate synthase complementing protein']	thymidylate synthase
contig_1.54068	CDS	117	54421 - 54068	HTJ(4.48)	30879	p81532	ND	unknown function
contig_1.54488	CDS	79	54727 - 54488	Other(7.68)	4828	KR869157_p66	ND	unknown function
contig_1.54739	CDS	117	55092 - 54739	Other(9.86)	4828	KR869157_p66	ND	unknown function
contig_1.55073	CDS	102	55381 - 55073	Other(8.39)	4828	KR869157_p66	ND	unknown function
contig_1.55568	CDS	280	56410 - 55568	Other(8.31)	4765	NC_019451_p68	ND	unknown function
contig_1.56383	CDS	37	56496 - 56383	Other(9.02)	7515	p178900	ND	unknown function
contig_1.56568	CDS	166	57068 - 56568	Other(7.39)	325	MF360957_p200	ND	Dda-like helicase
contig_1.57130	CDS	303	58041 - 57130	Other(8.61)	325	MF360957_p200	['AAA domain']	Dda-like helicase
contig_1.57941	CDS	154	58405 - 57941	HTJ(5.73)	5604	NC_028652_p127	ND	unknown function
contig_1.58696	CDS	65	58499 - 58696	Other(7.45)	2792	NC_028869_p119	ND	tail assembly chaperone
contig_1.58913	CDS	75	58686 - 58913	Other(6.84)	20247	KX349294_p109	ND	unknown function
contig_1.59118	CDS	75	58891 - 59118	Other(9.91)	4861	NC_028939_p76	ND	DNA primase
contig_1.59963	CDS	254	59199 - 59963	Other(5.91)	4861	NC_028939_p76	['RepB DNA-primase from phage plasmid']	DNA primase
contig_1.60424	CDS	123	60053 - 60424	Other(9.99)	21605	p382336	ND	unknown function
contig_1.60503	CDS	31	60408 - 60503	Other(10.0)	25764	MG757167_p97	ND	unknown function
contig_1.60742	CDS	80	60500 - 60742	Other(5.68)	12207	NC_019408_p319	ND	unknown function
contig_1.60855	CDS	38	60739 - 60855	Other(10.0)	15780	NC_030910_p157	ND	unknown function
contig_1.61011	CDS	42	60883 - 61011	Other(8.57)	2566	p221144	ND	unknown function
contig_1.61153	CDS	50	61001 - 61153	Other(9.71)	26329	KY385381_p95	ND	unknown function
contig_1.61287	CDS	32	61189 - 61287	Other(8.78)	37218	KY448244_p15	ND	unknown function
contig_1.61575	CDS	62	61387 - 61575	Other(7.91)	21049	p183815	ND	unknown function
contig_1.61882	CDS	105	61565 - 61882	Other(9.0)	924	NC_006949_p36	['Protein of unknown function (DUF551)']	unknown function
contig_1.62207	CDS	103	61896 - 62207	Other(9.79)	30835	p390555	ND	unknown function
contig_1.62481	CDS	95	62194 - 62481	Other(9.99)	1474	NC_019909_p84	ND	unknown function
contig_1.62554	CDS	29	62465 - 62554	Other(9.5)	2869	NC_028960_p73	ND	unknown function
contig_1.62787	CDS	77	62554 - 62787	HTJ(4.87)	18727	NC_011292_p92	ND	unknown function
contig_1.63020	CDS	72	62802 - 63020	Other(9.64)	3052	NC_015157_p142	ND	unknown function
contig_1.63267	CDS	85	63010 - 63267	Other(9.9)	8801	NC_011421_p182	ND	unknown function
contig_1.63557	CDS	93	63276 - 63557	Other(9.86)	27435	p231654	ND	unknown function
contig_1.63766	CDS	73	63545 - 63766	Other(9.75)	20786	KU862660_p114	ND	unknown function
contig_1.64086	CDS	107	63763 - 64086	Other(5.23)	24917	p24776	ND	unknown function
contig_1.64319	CDS	78	64083 - 64319	Minor capsid(4.68)	14041	HM072038_p34	ND	unknown function
contig_1.64471	CDS	50	64319 - 64471	Other(9.9)	5284	NC_023747_p2	ND	unknown function
contig_1.64827	CDS	133	64426 - 64827	Other(9.98)	293	p21813	ND	ABC transporter
contig_1.64942	CDS	37	64829 - 64942	Other(9.97)	27296	MG973030_p16	ND	unknown function
contig_1.65452	CDS	158	64976 - 65452	Other(9.68)	36738	KY030782_p193	ND	unknown function
contig_1.65535	CDS	38	65419 - 65535	Other(8.36)	17150	p121732	ND	unknown function
contig_1.66339	CDS	201	65734 - 66339	Other(5.95)	4630	KP340288_p74	ND	DNA primase
contig_1.66625	CDS	83	66374 - 66625	Other(9.91)	4630	KP340288_p74	ND	DNA primase
contig_1.67124	CDS	153	66663 - 67124	Other(6.59)	4630	KP340288_p74	['Virulence-associated protein E']	DNA primase
contig_1.67516	CDS	147	67073 - 67516	Other(5.31)	4630	KP340288_p74	ND	DNA primase
contig_1.67863	CDS	105	67546 - 67863	Other(9.99)	23891	MF036690_p89	ND	unknown function
ND - no data

## Sheet: (C)–KKP_3711
Table S1 (C). Genome annotation of functional ORFs of the Enterobacter phage KKP_3711.
Protein ID	Feature type	CDS location in phage genome	Domain	Classify functional protein
contig_1.218	CDS	3 - 218	ND	unknown function
contig_1.468	CDS	172 - 468	ND	unknown function
contig_1.797	CDS	699 - 797	ND	unknown function
contig_1.1294	CDS	779 - 1294	ND	unknown function
contig_1.1403	CDS	1299 - 1403	ND	unknown function
contig_1.1539	CDS	1444 - 1539	ND	unknown function
contig_1.1638	CDS	1543 - 1638	ND	unknown function
contig_1.1823	CDS	1653 - 1823	ND	unknown function
contig_1.2017	CDS	1910 - 2017	ND	unknown function
contig_1.2217	CDS	2128 - 2217	ND	unknown function
contig_1.2347	CDS	2234 - 2347	ND	unknown function
contig_1.2500	CDS	2387 - 2500	ND	unknown function
contig_1.2614	CDS	2525 - 2614	ND	unknown function
contig_1.2871	CDS	2602 - 2871	ND	unknown function
contig_1.3169	CDS	2972 - 3169	ND	unknown function
contig_1.3443	CDS	3255 - 3443	ND	unknown function
contig_1.3601	CDS	3440 - 3601	ND	unknown function
contig_1.3782	CDS	3591 - 3782	ND	unknown function
contig_1.4114	CDS	3782 - 4114	ND	unknown function
contig_1.4239	CDS	4111 - 4239	ND	unknown function
contig_1.4365	CDS	4261 - 4365	ND	unknown function
contig_1.4488	CDS	4360 - 4488	ND	unknown function
contig_1.4746	CDS	4576 - 4746	ND	unknown function
contig_1.5107	CDS	4739 - 5107	ND	unknown function
contig_1.5344	CDS	5108 - 5344	ND	unknown function
contig_1.5517	CDS	5404 - 5517	ND	unknown function
contig_1.5732	CDS	5619 - 5732	ND	unknown function
contig_1.5846	CDS	5757 - 5846	ND	unknown function
contig_1.6123	CDS	5962 - 6123	ND	unknown function
contig_1.6310	CDS	6125 - 6310	ND	unknown function
contig_1.6562	CDS	6404 - 6562	ND	unknown function
contig_1.6787	CDS	6611 - 6787	ND	unknown function
contig_1.6928	CDS	6830 - 6928	ND	unknown function
contig_1.7211	CDS	6987 - 7211	ND	unknown function
contig_1.7331	CDS	7233 - 7331	ND	unknown function
contig_1.7491	CDS	7372 - 7491	ND	unknown function
contig_1.7667	CDS	7518 - 7667	ND	unknown function
contig_1.8153	CDS	7773 - 8153	ND	unknown function
contig_1.8314	CDS	8180 - 8314	ND	unknown function
contig_1.8433	CDS	8302 - 8433	ND	unknown function
contig_1.8670	CDS	8455 - 8670	ND	unknown function
contig_1.9134	CDS	8679 - 9134	ND	unknown function
contig_1.9478	CDS	9248 - 9478	ND	unknown function
contig_1.9768	CDS	9478 - 9768	ND	unknown function
contig_1.10003	CDS	9776 - 10003	ND	unknown function
contig_1.10175	CDS	9990 - 10175	ND	unknown function
contig_1.10595	CDS	10227 - 10595	ND	unknown function
contig_1.10963	CDS	10679 - 10963	ND	unknown function
contig_1.11145	CDS	10963 - 11145	ND	unknown function
contig_1.11302	CDS	11138 - 11302	ND	unknown function
contig_1.11873	CDS	11295 - 11873	ND	unknown function
contig_1.12245	CDS	11940 - 12245	ND	unknown function
contig_1.12550	CDS	12242 - 12550	ND	unknown function
contig_1.12952	CDS	12668 - 12952	ND	unknown function
contig_1.13653	CDS	12952 - 13653	ND	unknown function
contig_1.14083	CDS	13646 - 14083	ND	unknown function
contig_1.14385	CDS	14041 - 14385	ND	unknown function
contig_1.15116	CDS	14385 - 15116	ND	unknown function
contig_1.15814	CDS	15116 - 15814	ND	unknown function
contig_1.16623	CDS	15964 - 16623	['Putative holin']	holin
contig_1.17033	CDS	16623 - 17033	['L-alanyl-D-glutamate peptidase']	endolysin
contig_1.17438	CDS	17037 - 17438	ND	unknown function
contig_1.17873	CDS	17493 - 17873	ND	unknown function
contig_1.18127	CDS	17873 - 18127	ND	unknown function
contig_1.18493	CDS	18224 - 18493	ND	unknown function
contig_1.19320	CDS	18493 - 19320	ND	unknown function
contig_1.19582	CDS	19322 - 19582	ND	unknown function
contig_1.19752	CDS	19579 - 19752	ND	unknown function
contig_1.20249	CDS	19866 - 20249	ND	unknown function
contig_1.20617	CDS	20249 - 20617	ND	unknown function
contig_1.21203	CDS	20607 - 21203	ND	serine/threonine protein phosphatase
contig_1.21586	CDS	21314 - 21586	ND	unknown function
contig_1.21816	CDS	21583 - 21816	ND	unknown function
contig_1.22134	CDS	21817 - 22134	ND	unknown function
contig_1.22413	CDS	22135 - 22413	ND	unknown function
contig_1.22664	CDS	22410 - 22664	ND	unknown function
contig_1.22968	CDS	22654 - 22968	ND	unknown function
contig_1.23206	CDS	23015 - 23206	ND	unknown function
contig_1.23661	CDS	23206 - 23661	ND	unknown function
contig_1.23950	CDS	23609 - 23950	ND	unknown function
contig_1.24327	CDS	24028 - 24327	ND	unknown function
contig_1.24836	CDS	24384 - 24836	ND	unknown function
contig_1.24972	CDS	24883 - 24972	ND	unknown function
contig_1.25163	CDS	24969 - 25163	ND	unknown function
contig_1.25381	CDS	25163 - 25381	ND	unknown function
contig_1.25620	CDS	25378 - 25620	ND	unknown function
contig_1.25928	CDS	25716 - 25928	ND	unknown function
contig_1.26179	CDS	25928 - 26179	ND	unknown function
contig_1.26511	CDS	26176 - 26511	ND	unknown function
contig_1.26806	CDS	26498 - 26806	ND	unknown function
contig_1.27150	CDS	26806 - 27150	ND	unknown function
contig_1.28482	CDS	27253 - 28482	ND	unknown function
contig_1.28747	CDS	28658 - 28747	ND	unknown function
contig_1.29033	CDS	28878 - 29033	ND	unknown function
contig_1.29225	CDS	29100 - 29225	ND	unknown function
contig_1.29463	CDS	29278 - 29463	ND	unknown function
contig_1.29897	CDS	29610 - 29897	ND	unknown function
contig_1.30124	CDS	30029 - 30124	ND	unknown function
contig_1.30258	CDS	30145 - 30258	ND	unknown function
contig_1.30408	CDS	30268 - 30408	ND	unknown function
contig_1.30601	CDS	30401 - 30601	ND	unknown function
contig_1.30897	CDS	30646 - 30897	ND	unknown function
contig_1.31452	CDS	30991 - 31452	ND	unknown function
contig_1.31794	CDS	31456 - 31794	ND	unknown function
contig_1.31889	CDS	31791 - 31889	ND	unknown function
contig_1.32922	CDS	31942 - 32922	ND	unknown function
contig_1.33039	CDS	32941 - 33039	ND	unknown function
contig_1.33169	CDS	33077 - 33169	ND	unknown function
contig_1.33668	CDS	33549 - 33668	ND	unknown function
contig_1.33935	CDS	33831 - 33935	ND	unknown function
contig_1.34066	CDS	33923 - 34066	ND	unknown function
contig_1.34178	CDS	34059 - 34178	ND	unknown function
contig_1.34789	CDS	34382 - 34789	['Protein A2']	DNA-binding protein
contig_1.35092	CDS	34865 - 35092	ND	unknown function
contig_1.36857	CDS	35184 - 36857	['Protein A1']	DNA transfer protein
contig_1.37322	CDS	36918 - 37322	ND	unknown function
contig_1.38088	CDS	37390 - 38088	['5'-deoxynucleotidase']	deoxynucleoside-5'-monophosphatase
contig_1.38241	CDS	38149 - 38241	ND	unknown function
contig_1.38422	CDS	38330 - 38422	ND	unknown function
contig_1.38868	CDS	38470 - 38868	ND	unknown function
contig_1.41069	CDS	39021 - 41069	ND	receptor-binding tail protein
contig_1.41562	CDS	41080 - 41562	['Probable terminase, small subunit']	terminase, small subunit
contig_1.42881	CDS	41562 - 42881	ND	terminase, large subunit
contig_1.43011	CDS	42901 - 43011	ND	unknown function
contig_1.43432	CDS	43001 - 43432	ND	nicking endonuclease
contig_1.44641	CDS	43433 - 44641	ND	portal protein
contig_1.45117	CDS	44638 - 45117	['Decoration protein']	major tail protein
contig_1.45752	CDS	45117 - 45752	ND	prohead protease
contig_1.47131	CDS	45758 - 47131	ND	major capsid protein
contig_1.47701	CDS	47192 - 47701	ND	unknown function
contig_1.48468	CDS	47701 - 48468	ND	tail completion protein
contig_1.48949	CDS	48470 - 48949	ND	tail tube terminator protein
contig_1.50364	CDS	48970 - 50364	['Tail tube protein']	major tail protein
contig_1.51267	CDS	50374 - 51267	['Minor tail protein']	minor tail protein
contig_1.51674	CDS	51270 - 51674	ND	unknown function
contig_1.52098	CDS	51778 - 52098	ND	unknown function
contig_1.55845	CDS	52189 - 55845	['Probable tape measure protein']	tape measure protein
contig_1.56559	CDS	55948 - 56559	ND	distal tail protein
contig_1.59417	CDS	56556 - 59417	['Probable baseplate hub protein']	tail protein
contig_1.61550	CDS	59478 - 61550	['Probable central straight fiber;]	tail protein
contig_1.61960	CDS	61547 - 61960	['L-shaped tail fiber protein p132']	L-shaped tail fiber assembly
contig_1.65205	CDS	61960 - 65205	['L-shaped tail fiber protein pb1']	tail fibers
contig_1.67133	CDS	65205 - 67133	['Probable tail fiber protein']	tail fiber protein
contig_1.67404	CDS	67171 - 67404	ND	unknown function
contig_1.67828	CDS	67376 - 67828	['Deoxyuridine 5'-triphosphate nucleotidohydrolase']	deoxyuridine 5'-triphosphate nucleotidohydrolase
contig_1.68694	CDS	67825 - 68694	['Flap endonuclease']	flap endonuclease
contig_1.69179	CDS	68694 - 69179	['D14 protein']	protein D14
contig_1.71073	CDS	69172 - 71073	['Putative exonuclease SbcCD C subunit']	exonuclease subunit 2
contig_1.72037	CDS	71060 - 72037	['Recombination nuclease']	exonuclease subunit 1
contig_1.72850	CDS	72080 - 72850	ND	ssDNA-binding protein
contig_1.73205	CDS	72843 - 73205	ND	endolysin
contig_1.74678	CDS	73308 - 74678	['ATP-dependent helicase']	helicase D10
contig_1.75166	CDS	74678 - 75166	ND	unknown function
contig_1.77727	CDS	75163 - 77727	['DNA polymerase']	DNA polymerase
contig_1.78675	CDS	77788 - 78675	ND	unknown function
contig_1.80138	CDS	78675 - 80138	ND	unknown function
contig_1.80986	CDS	80225 - 80986	['Putative transcription factor']	transcription factor D5
contig_1.81738	CDS	80995 - 81738	['NAD-dependent DNA ligase subunit B']	DNA ligase
contig_1.81824	CDS	81732 - 81824	ND	unknown function
contig_1.81929	CDS	81834 - 81929	ND	unknown function
contig_1.82854	CDS	81940 - 82854	['NAD-dependent DNA ligase subunit A']	DNA ligase
contig_1.83531	CDS	82902 - 83531	ND	unknown function
contig_1.83736	CDS	83467 - 83736	ND	unknown function
contig_1.84129	CDS	83815 - 84129	ND	unknown function
contig_1.84406	CDS	84104 - 84406	ND	unknown function
contig_1.84830	CDS	84429 - 84830	['Putative D3 protein']	D3 protein
contig_1.85226	CDS	84933 - 85226	ND	unknown function
contig_1.85924	CDS	85226 - 85924	ND	unknown function
contig_1.86219	CDS	85992 - 86219	ND	unknown function
contig_1.88909	CDS	86234 - 88909	ND	replication origin binding protein
contig_1.88991	CDS	88902 - 88991	ND	unknown function
contig_1.89241	CDS	89020 - 89241	ND	unknown function
contig_1.89395	CDS	89261 - 89395	ND	unknown function
contig_1.89522	CDS	89397 - 89522	ND	unknown function
contig_1.89699	CDS	89547 - 89699	ND	unknown function
contig_1.90057	CDS	89710 - 90057	ND	unknown function
contig_1.90164	CDS	90060 - 90164	ND	unknown function
contig_1.90395	CDS	90246 - 90395	ND	unknown function
contig_1.90507	CDS	90409 - 90507	ND	unknown function
contig_1.91381	CDS	90569 - 91381	['Sir2-like protein']	Sir2-like protein (NAD-binding protein)
contig_1.91672	CDS	91391 - 91672	ND	unknown function
contig_1.92147	CDS	91659 - 92147	ND	unknown function
contig_1.92391	CDS	92140 - 92391	ND	unknown function
contig_1.94321	CDS	92489 - 94321	['Anaerobic ribonucleoside-triphosphate reductase']	anaerobic ribonucleoside-triphosphate reductase
contig_1.94436	CDS	94299 - 94436	ND	unknown function
contig_1.94539	CDS	94447 - 94539	ND	unknown function
contig_1.95378	CDS	94620 - 95378	['PhoH-like protein']	phosphate starvation inducible protein
contig_1.95578	CDS	95378 - 95578	ND	unknown function
contig_1.98015	CDS	95640 - 98015	['Aerobic ribonucleoside diphosphate reductase, large subunit']	ribonucleoside-diphosphate reductase 1 subunit alpha
contig_1.99818	CDS	98106 - 99818	['Ribonucleotide reductase of class Ia (aerobic), beta subunit']	ribonucleoside-diphosphate reductase subunit beta
contig_1.100669	CDS	99815 - 100669	ND	thymidylate synthase
contig_1.100920	CDS	100729 - 100920	ND	unknown function
contig_1.101498	CDS	100920 - 101498	ND	unknown function
contig_1.101973	CDS	101491 - 101973	['Putative ribonuclease H']	ribonuclease H
contig_1.102276	CDS	102040 - 102276	ND	unknown function
contig_1.102464	CDS	102276 - 102464	ND	unknown function
contig_1.102556	CDS	102428 - 102556	ND	unknown function
contig_1.103076	CDS	102546 - 103076	['H-N-H-endonuclease F-TflVI']	HNH endonuclease
contig_1.103667	CDS	103170 - 103667	ND	unknown function
contig_1.103968	CDS	103711 - 103968	ND	unknown function
contig_1.104210	CDS	103965 - 104210	ND	unknown function
contig_1.104911	CDS	104231 - 104911	ND	metallopeptidase
contig_1.105189	CDS	104992 - 105189	ND	unknown function
contig_1.105890	CDS	105249 - 105890	ND	unknown function
contig_1.106088	CDS	105978 - 106088	ND	unknown function
contig_1.106592	CDS	106209 - 106592	ND	unknown function
contig_1.106849	CDS	106592 - 106849	ND	unknown function
contig_1.107313	CDS	106864 - 107313	['Putative cell wall hydrolase']	cell wall hydrolase (endolysin)
contig_1.107536	CDS	107372 - 107536	ND	unknown function
contig_1.107979	CDS	107536 - 107979	ND	unknown function
contig_1.108253	CDS	108101 - 108253	ND	unknown function
contig_1.108590	CDS	108474 - 108590	ND	unknown function
contig_1.108755	CDS	108645 - 108755	ND	unknown function
contig_1.108931	CDS	108830 - 108931	ND	unknown function
contig_1.109410	CDS	108934 - 109410	ND	unknown function
contig_1.109657	CDS	109499 - 109657	ND	unknown function
contig_1.110720	CDS	109659 - 110720	ND	unknown function
contig_1.111292	CDS	110720 - 111292	ND	unknown function
contig_1.111410	CDS	111285 - 111410	ND	unknown function
contig_1.111526	CDS	111407 - 111526	ND	unknown function
contig_1.111873	CDS	111556 - 111873	ND	unknown function
contig_1.112197	CDS	111934 - 112197	ND	unknown function
contig_1.112331	CDS	112224 - 112331	ND	unknown function
contig_1.112517	CDS	112416 - 112517	ND	unknown function
contig_1.112687	CDS	112514 - 112687	ND	unknown function
contig_1.113024	CDS	112710 - 113024	ND	unknown function
contig_1.113359	CDS	113105 - 113359	ND	unknown function
contig_1.113514	CDS	113356 - 113514	ND	unknown function
contig_1.113710	CDS	113621 - 113710	ND	unknown function
ND - no data
